# Supplementary material for: Influence of Graft Positioning during the Latarjet Procedure on Shoulder Stability and Articular Contact Pressure: Computational Analysis of the Bone Block Effect
Source: Biology (Basel). 2022 Dec 8;11(12):1783. doi: 10.3390/biology11121783 (PMC9775173; doi:10.3390/biology11121783)
Supplement: Supplementary file 1 [file biology-11-01783-s001.zip]

Archive with 1 entries (1 files):
- biology-2038989-SI.pdf
